# Supplementary material for: Dissecting the heterogeneity of DENV vaccine-elicited cellular immunity using single-cell RNA sequencing and metabolic profiling
Source: Nat Commun. 2019 Aug 14;10:3666. doi: 10.1038/s41467-019-11634-7 (PMC6694189; doi:10.1038/s41467-019-11634-7)
Supplement: Supplementary file 4 — Source Data [file 41467_2019_11634_MOESM4_ESM.xlsx]

## Sheet: Figure 1B
	Days post vaccination
%of CD8 T cells CD38+HLA-DR+	0	14	28	120
	2	3.82	3.48	0.76
	2.08	12.5	24.9	4.53
	2.14	6.3	8.4	1.45
	2.12	7.3	23.2	1.83
	0.9	3.36	17.6	0.71
	1.43	10.1	15.4	1.04
	1.64	7.63	26	1.53
	1.73	10.2	7.54	1.85
	1.05	5.64	4.1	1.1
	0.86	6.78	20.7	0.99
	5.21	9.82	25.1	3.47
	3.79	7.72	12.6	3.48
	1.19	7.63	14.2	0.7
	0.2	5.51	4.92	0.36
	0.76	8.34	16.5	0.78
	0.67	2.58	3.36	1.04
	0.34	3.99	14.1	1.95
	2.59	10.7	5.9	0.97
	1.33	15.7	9.13	1.79
	0.94	1.97	7.65	1.79
	1.3	1.66	6.66	1.17
	1.5	4.23	10.5	1.3
	4.25	12.5	11.5	5.55
	1.04	9.73	5.11	1.42
	1.42	9.65	7.2	1.17
	1.48	19	9.91	1.45
	1.77	12	22.7	2.21
	0.49	4.15	4.9	0.35
	1.13	2.4	6.07	1.25
	3.79	12.7	13.5	3.25
	1.81	4.11	10.9	2
	5.27	17.6	11.6	2.03
	6.94	7.02	13.7	3.23
	1.44	3.67	6.62	3.1
	0.7	7.05	20.1	2.59
	6.43	7.55	4.89	1.77
	0.54	1.07	5.29	0.39
	1.07	5.82	9.55	0.72
	1.32	3.95	12.8	1.21
	4.36	14.9	8.68	2.22
	3.25	14.9	23.3	5.5
	1.45	7.05	6.02	1.53
	3.3	8.7	7.44	2.57
	3.01	11.2	15.3	2.39
	0.46	7.28	7.99	0.54
	2.02	11.2	10.1	1.08
	1.05	7.01	11.5	0.6
	1.09	4.74	2.16	0.96
	3.31	3.79	7.96	2.87
	1.88	5.31	22.7	3.63
	1.39	5.48	12.9	1.03
	5.88	3.5	39	2.19
	0.89	2.36	3.51	0.82

## Sheet: Figure 1D
	Days post vaccination
%CD4+ T cells CD38+HLA-DR+	0	14	28	120
	0.87	1.56	1.31	0.75
	0.46	0.95	1.01	0.67
	2.34	2.84	1.53	0.91
	0.79	1.08	1.04	0.76
	0.79	1.21	1.44	0.7
	1	1.19	0.71	0.89
	0.77	1.06	1.29	0.77
	1.07	6.48	1.19	1.14
	0.66	2.06	0.76	0.64
	0.55	3.41	1.71	0.7
	1.19	1.93	1.18	1.01
	1.8	2.04	1.51	1.15
	0.64	0.89	1.08	0.52
	0.41	1.08	0.56	0.55
	0.39	2.43	1.11	0.42
	0.7	2.85	0.7	0.59
	0.59	1.86	2.72	1.08
	0.84	4.31	1.24	0.91
	0.93	4.61	1.22	1.1
	0.82	2.56	1.43	1.14
	1.09	1.54	1.05	0.85
	1.09	1.5	1.43	1
	1.18	3.28	1.18	1.18
	0.59	0.6	1.09	0.45
	0.49	2	0.7	0.55
	0.78	2.59	0.88	0.62
	0.85	1.46	1.26	0.65
	0.45	1.09	0.43	0.37
	1.08	1.04	1	0.71
	0.86	0.91	1.04	0.87
	1.43	2.74	1.47	0.86
	1.23	1.37	1.38	1.35
	0.92	1.35	1.74	0.94
	0.85	2.4	1.04	2.54
	0.71	1.03	0.61	0.81
	0.64	0.62	0.72	0.48
	0.76	1.11	1.14	1.22
	1.04	1.51	1.49	0.82
	1.1	2.19	1.19	0.98
	1.17	2.81	1.97	1.17
	0.63	1.63	0.92	0.64
	1.06	2.79	1.49	0.98
	0.88	1.28	0.82	0.72
	0.54	2.19	0.85	0.57
	0.63	1.32	0.73	0.72
	0.76	1.44	0.95	0.47
	0.68	0.92	0.41	0.65
	1.28	1.66	1.57	1.32
	0.81	1.07	1.59	0.72
	1.35	2.51	1.73	1.02
	0.63	0.57	2.68	0.68
	0.55	0.83	0.78	0.49

## Sheet: Figure 1F
	Day post infection
	0	14	28	120
%of CD8+ T cells IFNg+/CD107a+	0.00139	0.00813	0.11	0.23
	0	0.00934	0.087	0.2
	0.00207	0.0268	0.141	0.215
	0	0.0075	0.082	0.29
	0.00524	0.00337	0.026	0.061
	0.00638	0	0.034	0.017
	0.000992	0.0138	0.00837	0.0128
	0.00107	0.00595	0.775	0.435
	0.00525	0.0163	0.39	1.03
	0.00294	0.026	0.16	0.193
	0.072	0.09	0.307	0.375
	0.00262	0.000981	0.113	0.115

## Sheet: Figure 4
CD8+ T cell MFI
Hours	2-NBDG				BODIPY				CD69				CD25				CD71				CD98				CD38
0	116	101	84.1	69.6	299	447	440	390	14.2	12.6	15.5	12.8	0	0	3.43	1.99	27.6	29.8	56.3	34.5	597	441	603	578	275	111	358	584
6	118	116	77.5	83.3	526	650	569	723	1382	1627	1725	2010	15.5	27.5	77.5	132	288	412	539	649	1971	2150	2549	2866	310	133	363	625
12	129	115	114	120	1117	1610	994	1471	3088	3123	2518	2992	408	566	594	808	1363	1236	1781	1660	3980	3620	4839	5006	478	319	624	884
24	216	170	214	253	4722	4397	4953	6837	4200	4105	2775	3379	1749	2420	2123	2649	7729	4737	8670	8015	10713	7773	13260	14247	1501	1744	2052	2317
48	294	248	316	322	10252	5875	17104	14308	2010	1877	657	1374	2708	2078	7005	5479	22018	7404	35051	24698	13955	8559	23090	21000	4841	5777	5326	4031
72	314	235	373	343	8777	4264	12043	11493	722	895	127	310	1155	852	3256	2202	9671	2692	15175	7979	9666	6156	11922	12760	13407	9903	17561	11162
96	275	219	378	407	5532	3241	6072	7024	333	443	103	140	282	365	707	531	2917	1035	5117	2939	5234	4273	5728	5987	15589	11067	17918	12555
120	314	262	178	159	5605	3575	6167	6106	359	392	127	121	165	254	334	281	1194	573	1938	1112	4231	3465	4467	4715	15640	11426	17138	13015
148	221	176	304	240	5322	3139	5688	4746	441	343	123	99.9	125	208	173	162	657	362	851	458	3638	3021	3600	3615	13644	9892	16642	12224
CD8+ T cell % of max
Hours	2-NBDG				BODIPY				CD69				CD25				TfR1				LAT1				CD38				FSC
0	36.9427	38.5496	22.2487	17.1007	2.9165	7.60851	2.5725	2.72575	0.338095	0.306943	0.558559	0.37881	0	0	0.048965	0.0363205	0.125352	0.402485	0.160623	0.139687	4.27804	5.15247	2.61152	2.75238	1.75831	0.971469	1.99799	4.48713	49.4574	52.8563	45.5717	49.0022
6	37.5796	44.2748	20.5026	20.4668	5.13071	11.0638	3.32671	5.05312	32.9048	39.6346	62.1622	59.4851	0.572378	1.13636	1.10635	2.4092	1.30802	5.56456	1.53776	2.62774	14.124	25.1198	11.0394	13.6476	1.9821	1.16401	2.0259	4.80215	51.7862	56.6206	48.5171	52.9334
12	41.0828	43.8931	30.1587	29.484	10.8954	27.4043	5.81151	10.281	73.5238	76.078	90.7387	88.5469	15.0665	23.3884	8.47966	14.7472	6.19039	16.6937	5.08117	6.72119	28.5202	42.2947	20.9571	23.8381	3.05627	2.79188	3.48253	6.79216	55.9229	60.9775	55.5493	62.6654
24	68.7898	64.8855	56.6138	62.1622	46.0593	74.8426	28.9581	47.7845	100	100	100	100	64.5864	100	30.3069	48.3482	35.1031	63.9789	24.7354	32.452	76.7682	90.8167	57.4275	67.8429	9.59719	15.2634	11.4522	17.8025	81.5593	83.8231	78.3563	90.9249
48	93.6306	94.6565	83.5979	79.1155	100	100	100	100	47.8571	45.7247	23.6757	40.6629	100	85.8678	100	100	100	100	100	100	100	100	100	100	30.9527	50.5601	29.7243	30.972	100	100	100	96.6291
72	100	89.6947	98.6772	84.2752	85.6126	72.5787	70.4104	80.3257	17.1905	21.8027	4.57658	9.17431	42.6514	35.2066	46.4811	40.1898	43.9232	36.3587	43.2941	32.3063	69.2655	71.9243	51.6327	60.7619	85.7225	86.6708	98.0076	85.7626	98.3513	96.1127	91.85	100
96	87.5796	83.5878	100	100	53.9602	55.166	35.5005	49.0914	7.92857	10.7917	3.71171	4.14324	10.4136	15.0826	10.0928	9.69155	13.2483	13.9789	14.5987	11.8997	37.5063	49.9241	24.8073	28.5095	99.6739	96.858	100	96.4656	81.3491	86.6304	76.2297	86.7577
120	100	100	47.0899	39.0663	54.6723	60.8511	36.0559	42.6754	8.54762	9.54933	4.57658	3.58094	6.09306	10.4959	4.76802	5.12867	5.42284	7.73906	5.52909	4.50239	30.3189	40.4837	19.346	22.4524	100	100	95.6468	100	77.083	84.8328	69.3569	79.891
148	70.3822	67.1756	80.4233	58.9681	51.9118	53.4298	33.2554	33.1703	10.5	8.35566	4.43243	2.9565	4.61595	8.59504	2.46966	2.95674	2.98392	4.88925	2.42789	1.8544	26.0695	35.2962	15.5912	17.2143	87.2379	86.5745	92.8787	93.9224	72.3131	78.5544	68.3238	75.0729

## Sheet: Figure 5B
	hCMVA	HBV	AdHEX	Flu	No Stim
%CD8+CD25+CD69+	0.72	0.00297	0.00332	0	0.00331
	0.019	0.00361	0.088	0.026	0.01
	0.0035	0.00291	0.034	0.0079	0.011
	0.00215	0.00216	0.059	0.00792	0.00423
	0	0	0	0.00594	0.0058
	0.13	0.00462	0.062	0.041	0.00196
	0.048	0.00394	0.024	0.13	0.00526
	0.015	0.012	0.00806	0.0042	0.00371
	0.037	0.011	0.017	0.014	0.00685
	0.051	0.00802	0.00802	0	0.00598
	0.00677	0.00648	0.013	0.013	0.013
	0.61	0.024	0.033	0.039	0.00929
	0.00456	0.009	0.021	0.00772	0.00152
	0.027	0.00544	0.019	0.032	0.00545

## Sheet: Figure 5C
	hCMVA	HBV	AdHEX	Flu	No Stim
%CD8+CD25+BODIPY+	0.67	0.012	0.00664	0.00636	0.013
	0.045	0.016	0.12	0.058	0.041
	0.018	0.012	0.065	0.032	0.057
	0.0043	0.00649	0.069	0.00528	0.00423
	0.00521	0	0.00542	0.024	0.0058
	0.16	0.00693	0.074	0.044	0.00392
	0.048	0.00788	0.031	0.14	0.011
	0.027	0.00908	0.00806	0.0084	0.019
	0.069	0	0.018	0.011	0.00413
	0.11	0.016	0.023	0.024	0.00548
	0.028	0.041	0.078	0.069	0.053
	1.16	0.00476	0.056	0.046	0
	0.00331	0.024	0.026	0.00513	0
	0	0.016	0.024	0.019	0.017

## Sheet: Figure 5D
	hCMVA	HBV	AdHEX	Flu	No Stim
%CD8+CD25+CD98+	0.52	0.012	0.00332	0	0.00661
	0.041	0.016	0.13	0.05	0.045
	0.018	0.00874	0.061	0.012	0.042
	0.0043	0.00216	0.069	0.00792	0.00634
	0.00521	0.00576	0.00542	0.024	0.012
	0.16	0.00693	0.062	0.028	0.00392
	0.031	0.00591	0.012	0.13	0.00877
	0.023	0.012	0.00403	0.013	0.00742
	0.12	0.00972	0.032	0.025	0.012
	0.13	0.03	0.045	0.038	0.041
	0.028	0.034	0.064	0.055	0.093
	0.96	0.019	0.028	0.084	0.00951
	0.00827	0.02	0.045	0.017	0.00743
	0	0.011	0.03	0.025	0.00558

## Sheet: Figure 5E
	hCMVA	HBV	AdHEX	Flu	No Stim
%CD8+CD25+Tfr1+	0.18	0.012	0.013	0	0.00424
	0.013	0.00171	0.026	0.00906	0.0042
	0.00905	0.00281	0.013	0.00372	0.03
	0.00211	0.00206	0.00841	0.00448	0.00183
	0	0	0	0.00479	0
	0.047	0	0.056	0.03	0
	0.069	0.00199	0.015	0.028	0.00809
	0.00375	0.0033	0.00762	0.00364	0.00944
	0.043	0.011	0.011	0.027	0
	0.056	0.00267	0.011	0.011	0.00299
	0.014	0.00648	0.026	0.00654	0.013
	0.67	0.043	0.072	0.071	0
	0.00456	0.017	0.03	0.012	0
	0.018	0.011	0.019	0.032	0.00545

## Sheet: Figure 5F
X value	Y values
%CD69+/CD25+	%BODIPY+/CD25+	%CD98+/CD25+	%CD71+/CD25+
0.72	0.67	0.52	0.18
0.019	0.045	0.041	0.013
0.0035	0.018	0.018	0.00905
0.00215	0.0043	0.0043	0.00211
0	0.00521	0.00521	0
0.13	0.16	0.16	0.047
0.048	0.048	0.031	0.069
0.015	0.027	0.023	0.00375
0.037	0.069	0.12	0.043
0.051	0.11	0.13	0.056
0.00677	0.028	0.028	0.014
0.61	1.16	0.96	0.67
0.00456	0.00331	0.00827	0.00456
0.027	0	0	0.018
CMV peptide stimulation

## Sheet: Figure 5G
																	X value	Y values
																	%CD69+/CD25+	%BODIPY+/CD25+	%CD98+/CD25+	%CD71+/CD25+
																	0.00332	0.00664	0.00332	0.013
																	0.088	0.12	0.13	0.026
																	0.034	0.065	0.061	0.013
																	0.059	0.069	0.069	0.00841
																	0	0.00542	0.00542	0
																	0.062	0.074	0.062	0.056
																	0.024	0.031	0.012	0.015
																	0.00806	0.00806	0.00403	0.00762
																	0.017	0.018	0.032	0.011
																	0.00802	0.023	0.045	0.011
																	0.013	0.078	0.064	0.026
																	0.033	0.056	0.028	0.072
																	0.021	0.026	0.045	0.03
																	0.019	0.024	0.03	0.019
																	Adenovirus peptide stimulatino

[truncated: 19 more sheets: Figure 5H, Figure 6A, Figure 6B, Figure 6C, Figure 6D, Figure 6E, Figure 7F, Figure 7G, Figure 7H, Supplementary Figure 1C, Supplementary figure 1D, Supplementary Figure 6, Supplementary Figure 7A, Supplementary Figure 7B, Supplementary Figure 9A, Supplementary Figure 9B, Supplementary Figure 9C, Supplementary Figure 9D, Supplementary Figure 9E]
